# Supplementary material for: Higher Concentration of Dietary Selenium, Zinc, and Copper Complex Reduces Heat Stress-Associated Oxidative Stress and Metabolic Alteration in the Blood of Holstein and Jersey Steers
Source: Animals (Basel). 2022 Nov 10;12(22):3104. doi: 10.3390/ani12223104 (PMC9686896; doi:10.3390/ani12223104)
Supplement: Supplementary file 1 [file animals-12-03104-s001.zip]

Archive with 1 entries (1 files):
- animals-1952937-supplementary.pdf
